# Supplementary material for: Predicted Structure and Functions of the Prototypic Alphaherpesvirus Herpes Simplex Virus Type-1 UL37 Tegument Protein
Source: Viruses. 2022 Oct 4;14(10):2189. doi: 10.3390/v14102189 (PMC9608200; doi:10.3390/v14102189)
Supplement: Supplementary file 1 [file viruses-14-02189-s001.zip]

Archive with 7 entries (7 files):
- Supplemental Figure S1.jpg
- Supplemental Figure S2.jpg
- Supplemental Figure S3.jpg
- Supplemental Figure S4.jpg
- Supplemental Table S1.pdf
- Supplemental Table S2.pdf
- Supplemental Table S3.pdf
